# Supplementary material for: Behavioral and brain anatomical analysis of Foxg1 heterozygous mice
Source: PLoS One. 2022 Oct 12;17(10):e0266861. doi: 10.1371/journal.pone.0266861 (PMC9555627; doi:10.1371/journal.pone.0266861)
Supplement: S1 Data — (XLSX) [file pone.0266861.s002.xlsx]

## Sheet: RR 
IDNO	SEX	GENOTYPE	Day 1 Average	Day 2 Average	Day 3 Average
FoxG1-143	F	KI	147.333	225	230.667
FoxG1-146	F	KI	207	266.333	297.667
FoxG1-135	F	KI	232.333	165.667	228.333
FoxG1-136	F	KI	284	177	242
FoxG1-126	F	KI	241.333	279.333	291.667
FoxG1-121	F	KI	26	264	298.667
FoxG1-122	F	KI	54.6667	300	295.667
FoxG1-113	M	KI	214.667	190	151.667
FoxG1-114	M	KI	224.333	223.333	226
FoxG1-108	M	KI	170.333	119.333	192
FoxG1-116	M	KI	262	252	168.667
FoxG1-150	M	KI	126.333	148.333	146.333
FoxG1-127	M	KI	118.333	185	150.667
FoxG1-128	M	KI	231	234.667	264
FoxG1-129	M	KI	300	278.333	274.667
FoxG1-144	F	WT	203.333	183.333	216.333
FoxG1-145	F	WT	173.667	234.333	217.667
FoxG1-147	F	WT	181	259.333	257.667
FoxG1-137	F	WT	250.5	86	240
FoxG1-123	F	WT	224.667	255.333	295
FoxG1-124	F	WT	81.6667	249.333	300
FoxG1-125	F	WT	83	287	300
FoxG1-111	M	WT	195.333	162	91.6667
FoxG1-112	M	WT	270.667	240.667	243.333
FoxG1-104	M	WT	177	156.333	196
FoxG1-109	M	WT	145	231.333	283.333
FoxG1-148	M	WT	192	217	210
FoxG1-149	M	WT	197	211.667	207
FoxG1-130	M	WT	186.667	229	278.667
FoxG1-131	M	WT	274	299.667	277

## Sheet: OFA
ID	GENDER	GENOTYPE	Total Ambulatory Distance	Total Distance Center	% Distance Center	Total Time in Center	Total Time in Chamber (sec)	% Time Center	Total Verticle Counts
466	M	KI	3360.12	1767.69	52.6079	856.65	1800	47.5917	259
467	F	KI	3940.35	1418.6	36.002	691.6	1800	38.4222	273
471	M	KI	4873.55	1918.67	39.369	646.3	1800	35.9056	437
473	F	KI	3351.19	1414.84	42.2192	620	1800	34.4444	295
475	M	KI	6132.54	2370.03	38.6469	686.85	1800	38.1583	431
476	F	KI	3683.31	1544.1	41.9216	716.1	1800	39.7833	200
477	M	KI	5900.56	2399.21	40.6606	673.3	1800	37.4056	283
479	M	KI	4549.96	1843.87	40.525	769.75	1800	42.7639	279
480	M	KI	5459.5	1753.63	32.1208	646.6	1800	35.9222	389
485	M	KI	1835.73	648.431	35.3228	1011.8	1800	56.2111	215
488	M	KI	6188.59	3432.57	55.4661	761.1	1800	42.2833	468
489	F	KI	4352.75	1434.85	32.9643	600.2	1800	33.3444	254
490	F	KI	2069.01	1066.01	51.523	1259.05	1800	69.9472	138
491	F	KI	3650.38	1649.15	45.1774	649.25	1800	36.0694	234
492	M	KI	6091.14	2760.03	45.3123	743.15	1800	41.2861	387
494	F	KI	2334.34	908.946	38.938	1308.8	1800	72.7111	163
113	M	KI	3228.36	1626.1	50.3693	1046.7	1800	58.15	120
114	M	KI	3426.05	1409.9	41.1524	800.95	1800	44.4972	234
143	F	KI	3744.92	1351.13	36.079	790.1	1800	43.8944	209
146	F	KI	5121.85	2707.42	52.8602	657.3	1800	36.5167	306
108	M	KI	2735.46	1543.08	56.4104	1145.3	1800	63.6278	210
116	M	KI	3318.71	1421.96	42.8466	697.3	1800	38.7389	342
150	M	KI	3732.09	1646.28	44.1115	879.7	1800	48.8722	371
127	M	KI	3166.66	1451.69	45.8431	667.5	1800	37.0833	251
128	M	KI	3762.04	1866.01	49.601	772	1800	42.8889	419
135	F	KI	2499.93	1845.83	73.8354	1258.65	1800	69.925	63
136	F	KI	3365.88	1576.93	46.8504	627.4	1800	34.8556	187
126	F	KI	2552.37	1131.64	44.3368	648.4	1800	36.0222	91
121	F	KI	4540.53	2451.28	53.9867	894.7	1800	49.7056	329
122	F	KI	2226.26	1539.11	69.1344	858.35	1800	47.6861	70
129	M	KI	2684.79	1315.55	48.9999	864.1	1800	48.0056	231
461	F	WT	5207.83	2227.55	42.7731	755.1	1800	41.95	256
463	F	WT	5719.88	3554.85	62.1491	1097.3	1800	60.9611	451
464	F	WT	6888.5	4042.52	58.685	783.1	1800	43.5056	450
465	F	WT	5567.39	3797.5	68.2097	1183.75	1800	65.7639	378
468	M	WT	7248.27	4661.88	64.3172	796.9	1800	44.2722	197
469	M	WT	4768.09	2721.46	57.0766	937.2	1800	52.0667	248
470	F	WT	3838.26	2206.08	57.4759	776.65	1800	43.1472	258
478	M	WT	6138.43	3948.1	64.3178	784.05	1800	43.5583	292
481	F	WT	4460.37	2309.34	51.7746	908.65	1800	50.4806	306
482	M	WT	5427.49	3662.7	67.4842	977.8	1800	54.3222	343
486	F	WT	2946.84	1727.24	58.6133	843.35	1800	46.8528	232
111	M	WT	4645.9	3220.47	69.3185	944.5	1800	52.4722	315
112	M	WT	4386.33	2792.51	63.6638	1028.4	1800	57.1333	371
144	F	WT	4901.96	3405.31	69.4684	1052.8	1800	58.4889	281
145	F	WT	5115.48	2968.4	58.0277	821.55	1800	45.6417	214
109	M	WT	4797.79	3117.33	64.9742	1016.85	1800	56.4917	344
148	M	WT	2912.47	1490.93	51.1912	942.3	1800	52.35	455
149	M	WT	3622.6	2357.36	65.0737	974.9	1800	54.1611	239
131	M	WT	5597.35	3416.4	61.0361	787.65	1800	43.7583	494
137	F	WT	4448.8	2785.91	62.6217	717.4	1800	39.8556	250
123	F	WT	2909.07	2143.08	73.669	920.3	1800	51.1278	300
147	F	WT	5357.4	3278.94	61.204	959.1	1800	53.2833	581
104	M	WT	3740.92	2364.24	63.1994	1034.95	1800	57.4972	360
130	M	WT	3727.19	2646.59	71.0075	1139.35	1800	63.2972	376
124	F	WT	3769.45	2731.28	72.4584	1142.15	1800	63.4528	298
125	F	WT	3024.33	2115.64	69.9541	1098.7	1800	61.0389	153

## Sheet: EZM
ID	SEX	GENOTYPE	Distance (Total)	Closed Arm : time	Closed Arm : distance	Open Arm : time	Open Arm : distance	% Distance Open	Total Time	% Time Open	Speed
249	F	KI	23.033	178.5	12.08	121.5	10.953	47.5535	300	50.3667	0.0546167
253	F	KI	31.153	81	14.165	218.6	16.988	54.5309	300	39.0333	0.04747
257	F	KI	13.777	115.8	7.63	180.3	6.048	43.8993	300	44	0.0568633
268	F	KI	18.006	114.4	9.564	185.6	8.442	46.8844	300	33.2333	0.03067
269	F	KI	26.936	120.6	13.226	178.6	13.71	50.8984	300	45.2667	0.0352633
285	F	KI	16.381	132.5	7.935	164	7.884	48.1289	299.2	59.6925	0.0900267
287	F	KI	18.912	148	10.44	150.7	8.398	44.4057	300	61.8667	0.06002
291	F	KI	18.257	99.2	7.965	200.2	10.292	56.3729	299.6	72.964	0.103982
250	M	KI	18.928	127.3	8.562	172.7	10.366	54.7654	300	48.8	0.0704967
252	M	KI	25.218	169.6	12.953	130.4	12.265	48.6359	300	43.3667	0.07467
258	M	KI	21.149	153.6	11.025	146.4	10.124	47.8699	300	50.2333	0.0758967
280	M	KI	9.201	200.3	6.496	99.7	2.705	29.399	300	43.4667	0.08406
281	M	KI	10.579	164.2	5.302	135.8	5.277	49.8818	300	51.4333	0.0973033
288	M	KI	29.191	145.7	14.883	154.3	14.308	49.0151	300	57.5667	0.0630933
248	F	WT	17.059	168	9.021	132	8.038	47.1188	300	32.8333	0.0714433
251	F	WT	16.385	148.9	9.216	151.1	7.169	43.7534	300	40.5	0.0767767
254	F	WT	19.709	226.7	14.583	72.7	5.083	25.7902	299.4	66.8671	0.0609786
255	F	WT	19.477	134.5	10.579	164.9	8.833	45.3509	299.3	35.015	0.0562947
259	F	WT	21.433	201.5	14.219	98.5	7.214	33.6584	300	43.4333	0.0646767
284	F	WT	18.129	205.4	11.504	94.6	6.625	36.5437	300	31.5333	0.06043
292	F	WT	16.849	194.5	10.854	104.8	5.995	35.5807	298.7	50.452	0.0633144
293	F	WT	19.403	169.7	11.751	130.3	7.653	39.4424	296.5	55.312	0.0552479
247	M	WT	22.401	169.9	12.341	130.1	10.06	44.9087	299.4	55.0768	0.0650534
256	M	WT	22.769	149.3	14.29	150.7	8.479	37.2392	299.4	24.2819	0.0658283
290	M	WT	14.241	182.9	7.815	117.1	6.426	45.1232	296.1	60.8916	0.0465282

## Sheet: Gait
ID	SEX	GENOTYPE	ForepawStride (ms)	ForepawPercofSwing	ForepawStrideLen (mm)	ForepawAvPrintArea	HindpawStride (ms)	HindpawPercofSwing	HindpawStrideLen (mm)	HindpawAvPrintArea	FrTkWd (mm)	RrTkWd (mm)	Overall Avg Run Speed (mm/s):	ForepawHomolatCpl	ForepawHomologCpl	ForepawDiagonalCpl	HindpawHomolatCpl	HindpawHomologCpl	HindpawDiagonalCpl	ForepawGaitAngle	HindpawGaitAngle	BdyRot(deg)	Longitd Pos(mm)	Lateral Pos(mm)
489	F	KI	281.7	0.530166	60.9026	103.06	279.796	0.562565	60.5619	235.163	11.4259	18.9652	204.205	0.537973	0.503073	0.0694149	0.46452	0.500662	-0.0171587	53.3631	67.4531	-1.76	75.35	82.32
490	F	KI	241.556	0.503602	55.9173	108.967	352.21	0.644033	83.5244	145.884	12.8533	19.5106	200.764	0.597298	0.500076	0.112074	0.332103	0.410612	0.0484438	59.0478	56.4405	-5.02	88.86	82.11
491	F	KI	249.843	0.518542	54.2357	103.972	246.698	0.599719	53.5932	198.604	11.3821	18.9113	199.09	0.500357	0.495421	0.0335499	0.492536	0.495708	0.00783194	56.58	67.2897	-1.01	76.73	84.92
494	F	KI	251.181	0.527079	61.2157	108.886	256.605	0.591112	61.1123	179.285	11.3113	18.7107	202.798	0.570457	0.507812	0.0985635	0.428473	0.491785	-0.064523	48.0869	62.7761	-4.1	85.56	81.08
467	F	KI	253.453	0.515692	57.8777	111.166	282.465	0.571617	63.5711	196.983	11.6858	20.5053	199.861	0.538495	0.497785	0.0528246	0.433985	0.475976	-0.00857024	56.1238	63.5942	-0.46	87	82
473	F	KI	249.792	0.524269	58.2174	105.052	340.578	0.637764	74.9316	135.288	12.5308	19.7684	199.18	0.583602	0.501661	0.132181	0.379139	0.472289	-0.0653918	57.088	54.8167	-8.15	91.9	84.87
476	F	KI	256.747	0.515513	58.5544	108.745	264.878	0.521196	60.518	158.024	11.3355	19.1792	204.318	0.509837	0.49679	0.0265918	0.488891	0.498393	0.00149849	53.8933	66.5597	0.25	79.11	84.4
135	F	KI	270.168	0.551274	65.2557	153.319	273.25	0.590513	68.5601	253.712	12.7293	20.0763	165.949	0.475921	0.473949	0.00676721	0.473015	0.47695	0.0334976	41.5312	68.1647	-0.8	108.89	79.93
136	F	KI	294.397	0.542293	65.7531	141.27	283.87	0.550062	63.9206	243.541	10.8244	22.5571	164.981	0.491771	0.48906	0.0204033	0.460531	0.487251	-0.00424543	45.3958	53.225	-2.04	112	85.06
143	F	KI	322.667	0.500889	61.4332	140.983	346.167	0.578347	64.0249	250.117	11.0827	20.5327	163.361	0.590711	0.497667	0.121705	0.402377	0.493042	-0.110431	51.8173	63.4926	-2.66	100.98	81.71
146	F	KI	335.332	0.510947	63.6265	154.724	338.831	0.498847	63.3559	295.916	10.3952	21.3828	164.626	0.554636	0.492167	0.0924253	0.430818	0.489111	-0.0564902	46.1357	66.3662	-1.01	81.9	79.59
122	F	KI	224.511	0.493946	58.135	147.429	233.333	0.537409	62.8833	248.702	11.1105	20.4041	169.092	0.607173	0.499036	0.123352	0.408211	0.467469	-0.0566394	56.8777	68.1521	-8.72	109.7	80.38
126	F	KI	228.264	0.537231	58.2944	136.412	251.591	0.540069	61.8012	235.11	13.1623	19.9648	162.497	0.545393	0.500299	0.0604773	0.41612	0.466987	0.0191233	50.6388	68.2444	-4.9	83.08	83.28
485	M	KI	254.088	0.63894	59.9267	87.6402	260.905	0.699204	58.9983	146.91	10.1813	17.03	202.484	0.491657	0.500569	0.00643999	0.498209	0.500108	0.0443021	46.75	62.1422	0.2	83.59	84.83
488	M	KI	271.146	0.48878	60.2544	126.681	268.167	0.551931	61.3441	188.821	11.776	20.5449	204.319	0.537661	0.496023	0.0943711	0.456857	0.50807	-0.0241262	53.3514	66.5601	-0.3	79.76	82.4
492	M	KI	259.865	0.484963	59.323	139.287	262.22	0.5609	60.2525	215.311	11.578	19.3366	205.258	0.515374	0.497295	0.0460227	0.484859	0.502392	-0.00593622	54.424	66.1744	-0.82	84.96	81
466	M	KI	245.569	0.497753	56.8166	115.436	284.226	0.591181	65.2746	172.83	12.4191	19.4222	203.069	0.603862	0.492957	0.0910385	0.376196	0.471036	-0.02225	59.4842	61.1284	-4.64	76.87	80.49
471	M	KI	268.952	0.480768	58.9234	127.44	279.094	0.508319	60.3317	176.353	10.6969	19.717	196.03	0.559869	0.486792	0.0863113	0.431402	0.493602	-0.066315	52.7071	68.0284	0.2	75.01	87.32
475	M	KI	241.7	0.507307	55.2455	112.82	246.864	0.545116	56.1208	174.076	12.6226	18.9906	204.946	0.560817	0.490879	0.0710542	0.427799	0.491146	-0.0179169	56.838	68.3275	-1.1	74.62	80.74
477	M	KI	252.003	0.536009	61.4089	111.965	265.646	0.60849	63.2904	165.489	12.2459	19.6716	204.004	0.520438	0.489555	0.0616734	0.436721	0.473587	0.0190084	56.0556	65.1722	-2.88	95.67	83.96
479	M	KI	273.003	0.566171	67.0475	120.533	290.75	0.606088	69.85	143.863	10.3025	20.372	207.687	0.524474	0.487867	0.0829481	0.434	0.476936	-0.0399047	54.917	61.7389	-4.94	84.01	81.77
480	M	KI	272.456	0.551699	61.8825	116.42	290.825	0.596472	63.2714	196.981	11.4844	18.9527	174.223	0.501269	0.490767	0.0651558	0.425987	0.482629	0.00136578	47.5425	63.3185	0.55	82.58	82.01
150	M	KI	256.481	0.500781	65.3563	182.556	263.571	0.63437	69.2514	284.167	12.8726	21.172	164.932	0.533165	0.483007	0.0128357	0.448527	0.487391	-0.0599191	49.4426	46.2222	-2.33	102.41	80.81
108	M	KI	317.971	0.47184	62.1674	157.763	306.795	0.541422	59.8398	268.621	11.5428	23.5602	163.554	0.494009	0.49058	0.0516558	0.465515	0.449759	-0.078345	52.3446	64.2833	-3.36	83.39	84.29
127	M	KI	274.792	0.513767	63.3352	196.667	269.056	0.540321	64.934	278.264	11.2803	20.0546	166.863	0.50702	0.494806	0.0759577	0.45256	0.471593	-0.0315021	48.5187	55.1238	-1.31	113.83	87.95
128	M	KI	244.152	0.565028	60.4857	167.938	254.688	0.564149	65.0085	249.906	12.8459	23.1561	168.919	0.547843	0.491674	0.0649125	0.395555	0.48475	-0.0570964	41.2833	69.75	-2.76	132.78	83.55
129	M	KI	267.692	0.525034	63.2648	185.194	275.278	0.529722	65.5428	284.222	13.8199	20.7107	169.541	0.532324	0.468186	0.0475958	0.434055	0.480411	-0.000621571	57.9474	68.1103	-7.32	110.76	82.91
113	M	KI	283.458	0.461079	58.0185	160.317	283.663	0.508024	58.9682	237.531	13.7963	22.1343	162.54	0.597083	0.495885	0.117523	0.392272	0.487505	-0.0609892	57.575	69.3988	-2.45	86.68	80.48
114	M	KI	309.571	0.490092	55.3553	143.229	308.817	0.492271	56.9135	240.121	12.7603	21.9993	159.934	0.555731	0.503179	0.0803533	0.428237	0.476276	-0.0801327	57.6212	60.405	-3.43	71.1	79.32
116	M	KI	286.954	0.455192	57.9021	169.113	312.685	0.544194	65.1261	253.231	12.8199	20.6427	166.618	0.596087	0.504448	0.101949	0.39937	0.482957	-0.0961696	58.3324	64.1444	-4.4	102.87	79.32
486	F	WT	270.117	0.559643	56.1655	101.794	267.126	0.569809	55.8142	174.75	10.497	19.8581	200.86	0.521001	0.497361	0.0374481	0.473124	0.49387	-0.00185207	53.2096	68.5922	0.36	90.82	80.39
461	F	WT	275.67	0.5187	58.9819	113.454	277.308	0.593333	59.9067	221.327	11.6012	18.8784	203.45	0.555998	0.500934	0.0713374	0.444261	0.500646	-0.04258	53.8778	67.0392	0.7	74.49	85.4
463	F	WT	250.44	0.454739	52.1953	140.184	253.667	0.478448	52.8182	252.408	12.5794	19.1154	201.106	0.546298	0.499642	0.0731073	0.452259	0.498592	-0.0317093	60.7085	68.0088	1.94	69.29	86.55
464	F	WT	281.925	0.465519	55.9062	119.055	277.734	0.498989	55.2298	188.242	12.5622	20.9599	194.81	0.531276	0.498007	0.049887	0.466691	0.499023	-0.0222023	57.0798	68.7097	1.64	70.73	85.78
465	F	WT	273.067	0.507638	55.6292	121.098	272.748	0.54497	55.8388	208.277	9.84952	19.9783	199.312	0.53526	0.501248	0.0550201	0.463669	0.497855	-0.0210655	51.2797	68.8355	2.12	69.91	84.22
470	F	WT	271.025	0.500673	57.5955	129.543	272.128	0.565151	58.793	185.553	10.7089	19.1509	199.266	0.522634	0.497298	0.0740482	0.451976	0.500961	-0.0293052	51.1389	65.4448	0.5	75.11	81.74
481	F	WT	273.451	0.513821	57.1647	109.261	341.6	0.607297	70.5748	112.718	11.5762	20.6331	200.113	0.59073	0.501323	0.116193	0.366503	0.446627	-0.05982	52.3775	63.3685	-1.4	69.27	80.14
137	F	WT	238.372	0.493521	55.4396	173.594	254.529	0.579103	62.1025	291.154	10.6592	19.6334	162.276	0.529779	0.495666	0.0742096	0.449545	0.467335	-0.0559931	52.6104	60.9145	-7.73	91.88	82.43
144	F	WT	279.505	0.520402	62.9499	186.126	303.583	0.570793	66.8152	280.462	12.7886	20.8314	160.947	0.49444	0.492877	0.038205	0.484139	0.489753	-0.00206816	53.1858	64.3863	-3.24	83.89	81.61
145	F	WT	308.04	0.448972	54.5704	160.937	312.357	0.457494	56.1367	318.483	12.6604	21.3925	161.162	0.555604	0.503341	0.0851824	0.440577	0.497583	-0.0483609	58.965	69.4667	2.97	67.9	78.53
147	F	WT	284.786	0.458593	55.2189	169.153	291.5	0.509234	56.5564	308.861	13.5467	21.536	160.038	0.543712	0.491441	0.0609037	0.441061	0.48155	-0.0340088	57.7941	68.0305	-3.04	78.03	84.25
123	F	WT	304.19	0.507828	65.429	161.546	302.273	0.527323	65.9368	296.409	11.8415	21.7867	164.542	0.493812	0.494755	0.0195709	0.505487	0.505079	0.0391052	43.7892	66.6254	-1.4	111.18	81.34
124	F	WT	241.635	0.519583	59.9385	170.423	254.233	0.53057	63.9663	301.112	12.3742	21.2625	165.247	0.508584	0.491348	0.0451217	0.492402	0.498846	0.018374	56.7105	50.075	0.93	106.51	80.08
125	F	WT	279.098	0.496833	59.5747	156.97	279.773	0.571789	60.3201	268.56	12.507	20.9048	164.547	0.545622	0.496046	0.0950375	0.452758	0.505613	-0.0510002	50.098	41.8289	0.99	118.36	82.79
482	M	WT	267.762	0.50787	55.2701	115.552	266.878	0.49214	55.0819	203.383	11.4468	20.5713	198.691	0.486701	0.500957	0.018934	0.501811	0.490191	-3.55634e-05	54.141	70.1619	-0.06	70.28	81.96
468	M	WT	273.484	0.495184	59.098	114.303	277.323	0.532729	59.8961	146.789	11.043	21.8689	203.341	0.554683	0.498018	0.0784597	0.438298	0.493654	-0.0601397	56.5673	68.6178	0.87	74.83	82.35
469	M	WT	285.641	0.480777	59.7371	133.531	288.057	0.493408	60.2966	216.77	11.5735	21.1019	201.168	0.528738	0.49912	0.0473345	0.470622	0.502531	-0.0103433	54.6225	69.1314	1.28	72.8	84.68
478	M	WT	243.401	0.477172	53.5364	134.554	251.96	0.493919	54.0772	214.344	11.5957	19.7836	199.262	0.501703	0.49617	0.0266155	0.474256	0.495317	-0.000212252	57.8862	70.5529	-1.86	72.5	84.92
148	M	WT	266.784	0.480913	59.6487	195.522	272.306	0.527884	62.3561	280.926	12.3225	19.7305	165.324	0.496889	0.498309	0.0320908	0.495269	0.482088	0.00542848	53.75	57.0376	-2.72	94.2	82.22
149	M	WT	336.303	0.462489	60.9669	190.825	317.549	0.529303	59.1021	270.237	12.301	22.0825	163.883	0.493946	0.503802	0.0895462	0.4907	0.482928	0.0058029	53.8954	73.1875	-2.93	112.69	83.58
104	M	WT	368.631	0.499641	66.6763	172.784	344.571	0.483385	61.0096	276.343	11.8731	22.0885	163.855	0.496671	0.495112	0.0514128	0.502579	0.493438	-0.0134506	51.1683	70.2761	2.02	91.29	84.99
109	M	WT	279.682	0.513354	54.3832	159.968	279.5	0.485417	58.7837	210.467	13.5535	21.0172	157.199	0.494674	0.455886	0.0834499	0.405519	0.492923	-0.0050725	28.3393	55.125	2.4	137.05	82.05
130	M	WT	269.414	0.530932	64.014	179.304	268.351	0.55618	67.5793	265.17	12.6035	21.2406	165.713	0.535225	0.507478	0.0534632	0.461603	0.500554	-0.0118395	42.3333	66.8254	-3.79	104	80.59
131	M	WT	225.031	0.498971	60.6213	206.215	232.725	0.543465	64.5004	309.885	11.21	21.1442	166.534	0.525097	0.497655	0.0326165	0.461108	0.492235	0.00832831	48.5385	57.6162	-3.29	88.94	83.81
111	M	WT	322.245	0.496536	66.2097	168.59	312.273	0.492653	64.0914	244.227	12.6196	24.1651	163.519	0.506208	0.493817	0.0345778	0.468433	0.487073	-0.00978863	53.75	70.567	-0.13	95.6	82.18
112	M	WT	319.28	0.42597	60.2767	175.922	319.792	0.537423	61.5108	286.648	11.9789	23.2798	163.707	0.592392	0.488356	0.116914	0.377778	0.480877	-0.101811	47.4902	57.9405	-1.11	82.29	81.06

## Sheet: CF 
ID	SEX	GENOTYPE	Pre-stim	Context	Before CS	CS	Context-Prestim	Cue-Prestim
143	F	KI	0.512783	0.712225	0.2739	0.889725	0.199442	0.376942
146	F	KI	0.274158	0.445688	0.129442	0.543892	0.171529	0.269733
135	F	KI	0.288608	0.502504	0.177508	0.591117	0.213896	0.302508
136	F	KI	0.211942	0.427083	0.156667	0.853883	0.215142	0.641942
126	F	KI	0.291108	0.565692	0.298333	0.843617	0.274583	0.552508
121	F	KI	0.386675	0.913192	0.51555	0.892508	0.526517	0.505833
122	F	KI	0.374442	0.820417	0.255833	0.789717	0.445975	0.415275
113	M	KI	0.348058	0.552504	0.277217	0.795825	0.204446	0.447767
114	M	KI	0.398892	0.817642	0.385558	0.82945	0.41875	0.430558
108	M	KI	0.388617	0.438196	0.22055	0.634167	0.0495792	0.24555
116	M	KI	0.326675	0.609862	0.287225	0.705833	0.283187	0.379158
150	M	KI	0.37695	0.683887	0.178333	0.728608	0.306937	0.351658
127	M	KI	0.551383	0.662779	0.224442	0.728892	0.111396	0.177508
128	M	KI	0.265833	0.695692	0.247217	0.843333	0.429858	0.5775
129	M	KI	0.3175	0.6225	0.218333	0.696667	0.305	0.379167
144	F	WT	0.174725	0.59625	0.238333	0.829167	0.421525	0.654442
145	F	WT	0.134725	0.533617	0.148333	0.765	0.398892	0.630275
147	F	WT	0.21	0.629867	0.314167	0.920267	0.419867	0.710267
137	F	WT	0.221667	0.879867	0.650833	0.8975	0.6582	0.675833
123	F	WT	0.32445	0.7225	0.651667	0.8614	0.39805	0.53695
124	F	WT	0.229158	0.8125	0.234717	0.73	0.583342	0.500842
125	F	WT	0.314158	0.990008	0.784167	0.942225	0.67585	0.628067
111	M	WT	0.203883	0.681521	0.261667	0.8425	0.477637	0.638617
112	M	WT	0.221117	0.716808	0.307775	0.813892	0.495692	0.592775
104	M	WT	0.411117	0.790971	0.401383	0.871383	0.379854	0.460267
109	M	WT	0.277767	0.803475	0.322225	0.841117	0.525708	0.56335
148	M	WT	0.264725	0.945142	0.485275	0.976942	0.680417	0.712217
149	M	WT	0.247783	0.806813	0.345008	0.774167	0.559029	0.526383
130	M	WT	0.284717	0.708612	0.358608	0.818333	0.423896	0.533617
131	M	WT	0.215267	0.646667	0.4025	0.928342	0.4314	0.713075

## Sheet: MarbleBurying
ID	SEX	GENOTYPE	Visible Marbles	Buried Marbles	TOTAL # MARBLES	% BURRIED
143	F	KI	10	10	20	50
146	F	KI	14	6	20	30
135	F	KI	5	15	20	75
136	F	KI	12	8	20	40
126	F	KI	13	7	20	35
121	F	KI	15	5	20	25
122	F	KI	16	4	20	20
113	M	KI	6	14	20	70
114	M	KI	13	7	20	35
108	M	KI	13	7	20	35
116	M	KI	15	5	20	25
150	M	KI	6	14	20	70
127	M	KI	9	11	20	55
128	M	KI	12	8	20	40
129	M	KI	20	0	20	0
144	F	WT	2	18	20	90
145	F	WT	8	12	20	60
147	F	WT	6	14	20	70
137	F	WT	8	12	20	60
123	F	WT	13	7	20	35
124	F	WT	10	10	20	50
125	F	WT	18	2	20	10
111	M	WT	8	12	20	60
112	M	WT	14	6	20	30
104	M	WT	3	17	20	85
109	M	WT	3	17	20	85
148	M	WT	4	16	20	80
149	M	WT	6	14	20	70
130	M	WT	11	9	20	45
131	M	WT	12	8	20	40

## Sheet: NestBuilding
ID	Genotype	Sex	Nestlet Weight (g)	Unshredded Weight (g)	Difference in weight (weight of shredded)	% shredded	Nest Score
108	KI	M	4.7	0.3	4.4	93.617	5
113	KI	M	4.7	3.3	1.4	29.7872	2
114	KI	M	4.2	3.2	1	23.8095	2
116	KI	M	4.6	1.8	2.8	60.8696	5
121	KI	F	4.7	1.4	3.3	70.2128	4
122	KI	F	4.3	1.7	2.6	60.4651	3.5
126	KI	F	5	3	2	40	2
127	KI	M	4.6	4.1	0.5	10.8696	2.5
128	KI	M	5	0.8	4.2	84	3.5
129	KI	M	4.9	0	4.9	100	5
135	KI	F	4.7	0.6	4.1	87.234	5
136	KI	F	4.4	1.6	2.8	63.6364	5
143	KI	F	4.3	0.5	3.8	88.3721	5
146	KI	F	4.8	0.3	4.5	93.75	3
150	KI	M	4.3	1.4	2.9	67.4419	4
104	WT	M	4.5	0	4.5	100	5
109	WT	M	5.2	1.6	3.6	69.2308	5
111	WT	M	4.5	2.1	2.4	53.3333	3.5
112	WT	M	4.6	0.5	4.1	89.1304	5
123	WT	F	4.4	0.1	4.3	97.7273	5
124	WT	F	4.7	0	4.7	100	5
125	WT	F	4.7	2	2.7	57.4468	5
130	WT	M	5.1	1.4	3.7	72.549	5
131	WT	M	4.6	0	4.6	100	5
137	WT	F	4.7	0.9	3.8	80.8511	3
144	WT	F	4.7	0.8	3.9	82.9787	5
145	WT	F	5.1	2.1	3	58.8235	4
147	WT	F	4.9	1.4	3.5	71.4286	5
148	WT	M	4.6	0	4.6	100	5
149	WT	M	4.3	0	4.3	100	5

## Sheet: TubeTest
ID	Sex	Genotype	D1 Time	D1 result	D2 Time	D2 Result	Day 1 Outcome	Day 2 Outcome	Average	Sum Wins	D1 Win Time	D2 Win Time
108	F	KI	16	W	10	W	1	1	1	2	16	10
113	F	KI	47	W	35	W	1	1	1	2	47	35
114	F	KI	32	L	4	L	0	0	0	0
116	F	KI	47	W	33	L	1	0	0.5	1	47
143	F	KI	20	W	9	W	1	1	1	2	20	9
146	F	KI	52	W	41	L	1	0	0.5	1	52
121	M	KI	54	W	18	W	1	1	1	2	54	18
122	M	KI	3	L	5	L	0	0	0	0
126	M	KI	10	L	48	L	0	0	0	0
127	M	KI	116	W	82	W	1	1	1	2	116	82
128	M	KI	151	W	15	W	1	1	1	2	151	15
129	M	KI	44	W	91	W	1	1	1	2	44	91
135	M	KI	177	W	16	W	1	1	1	2	177	16
136	M	KI	25	W	150	W	1	1	1	2	25	150
150	M	KI	25	L	11	L	0	0	0	0
104	F	WT	15	W	29	L	1	0	0.5	1	15	0
109	F	WT	17	W	44	W	1	1	1	2	17	44
112	F	WT	40	W	18	L	1	0	0.5	1	40
144	F	WT	7	W	15	W	1	1	1	2	7	15
145	F	WT	23	L	40	W	0	1	0.5	1		40
147	F	WT	41	L	14	W	0	1	0.5	1		14
148	F	WT	20	L	53	L	0	0	0	0
149	F	WT	15	L	54	L	0	0	0	0
111	M	WT	31	L	21	L	0	0	0	0
123	M	WT	15	L	12	L	0	0	0	0
124	M	WT	16	L	14	L	0	0	0	0
125	M	WT	3	L	23	L	0	0	0	0
130	M	WT	5	W	13	L	1	0	0.5	1	5
131	M	WT	24	L	10	L	0	0	0	0
137	M	WT	25	L	30	L	0	0	0	0

## Sheet: 3chSocial
ID	SEX	Geno	Stage	Distance traveled	Stranger cham entries	Stranger chamber time	Empty cham entries	Empty cham time	Cen entries	Cen time	Stranger Cup : entries	Stranger Cup : time	Empty Cup : entries	Empty Cup : time	Total Time	% Time with Empty	% Time stranger cup	Social Index Cup	Social Index Chamber
467	F	KI	Stranger 1 vs Empty	28.289	10	281.2	12	207.9	22	110.9	26	216.6	20	81.7	600	13.6167	36.1	0.452229	0.149867
473	F	KI	Stranger 1 vs Empty	25.158	11	404.6	8	130.5	18	64.9	34	284.7	14	81.4	600	13.5667	47.45	0.555313	0.512241
476	F	KI	Stranger 1 vs Empty	25.097	12	253.6	11	239	22	107.4	32	175.2	17	179.3	600	29.8833	29.2	-0.0115656	0.0296387
489	F	KI	Stranger 1 vs Empty	31.301	14	265.1	9	201.6	23	133.3	30	211.6	24	135.8	600	22.6333	35.2667	0.218192	0.136062
490	F	KI	Stranger 1 vs Empty	26.023	15	370.4	8	158.7	23	70.9	33	260.9	16	114	600	19	43.4833	0.391838	0.400113
491	F	KI	Stranger 1 vs Empty	22.603	7	276.7	7	186	14	137.3	35	191	14	123.1	600	20.5167	31.8333	0.216173	0.196023
494	F	KI	Stranger 1 vs Empty	26.883	21	271.5	11	224.6	29	103.9	24	196.4	20	120.8	600	20.1333	32.7333	0.238335	0.0945374
466	M	KI	Stranger 1 vs Empty	19.424	10	303.9	7	214.5	17	81.6	23	244.3	9	183.2	600	30.5333	40.7167	0.142924	0.172454
471	M	KI	Stranger 1 vs Empty	22.49	7	379.3	6	175.7	13	45	18	141.2	24	96.2	600	16.0333	23.5333	0.189553	0.366847
475	M	KI	Stranger 1 vs Empty	21.714	9	339	8	158.9	16	102.1	24	221.8	16	87.2	600	14.5333	36.9667	0.435599	0.361719
477	M	KI	Stranger 1 vs Empty	27.799	11	366.4	9	164.9	20	68.6	40	303.6	14	86.8	600	14.4667	50.6	0.555328	0.379258
479	M	KI	Stranger 1 vs Empty	26.735	8	285.7	8	227.7	15	86.6	33	213.7	16	106.2	600	17.7	35.6167	0.336043	0.112972
480	M	KI	Stranger 1 vs Empty	24.971	6	277.5	7	239.6	12	82.9	21	151.4	29	132.9	600	22.15	25.2333	0.0650721	0.0732934
485	M	KI	Stranger 1 vs Empty	24.955	12	406.6	9	130.8	18	62.6	35	290.4	12	59.7	600	9.95	48.4	0.658955	0.513212
488	M	KI	Stranger 1 vs Empty	31.284	14	229.4	8	268.7	21	101.8	20	102.3	36	176.6	600	29.4333	17.05	-0.266404	-0.0788998
492	M	KI	Stranger 1 vs Empty	34.596	24	233.2	25	244.2	48	122.6	19	113	23	137.3	600	22.8833	18.8333	-0.0970835	-0.0230415
461	F	WT	Stranger 1 vs Empty	27.83	20	269.4	17	232.4	36	98.1	17	166.1	28	125.7	600	20.95	27.6833	0.138451	0.0737346
463	F	WT	Stranger 1 vs Empty	34.919	24	202.4	22	254.1	46	143.5	20	105.2	25	118.8	600	19.8	17.5333	-0.0607143	-0.113253
464	F	WT	Stranger 1 vs Empty	35.907	26	253.2	24	204.5	49	142.3	25	142.7	24	122.1	600	20.35	23.7833	0.0777946	0.106402
465	F	WT	Stranger 1 vs Empty	35.019	25	314.5	23	164.4	43	121	35	183.4	19	75.2	600	12.5333	30.5667	0.418407	0.313427
470	F	WT	Stranger 1 vs Empty	26.883	17	226.6	18	253.7	34	119.7	20	149.1	26	164	600	27.3333	24.85	-0.0475886	-0.0564231
481	F	WT	Stranger 1 vs Empty	28.457	20	300.4	15	173.4	35	126.2	23	147.4	11	90.3	600	15.05	24.5667	0.240219	0.268046
486	F	WT	Stranger 1 vs Empty	34.305	14	273.4	18	241.2	29	85.5	23	220.1	26	168.3	600	28.05	36.6833	0.133368	0.0625729
468	M	WT	Stranger 1 vs Empty	26.731	14	248.6	14	275.6	27	75.9	21	148.4	25	135.6	600	22.6	24.7333	0.0450704	-0.0515071
469	M	WT	Stranger 1 vs Empty	25.296	15	263.2	12	215.3	26	121.5	25	200	16	149.1	600	24.85	33.3333	0.145803	0.100104
478	M	WT	Stranger 1 vs Empty	33.649	22	234.5	25	235.9	46	129.8	20	136.6	22	142.9	600	23.8167	22.7667	-0.0225403	-0.00297619
482	M	WT	Stranger 1 vs Empty	30.138	17	267.7	20	222.7	37	109.6	16	117.9	18	121.5	600	20.25	19.65	-0.0150376	0.0917618

## Sheet: 3ChNovelty
ID	SEX	Geno	Stage	Distance traveled	Familiar cham entries	Familiar chamber time	Novel cham entries	Novel cham time	Cen entries	Cen time	Familiar Cup : entries	Familiar Cup : time	Novel Cup : entries	Novel Cup : time	Familar % time	Novel % time	Novelty Index Cup	Novelty Index Chamber
467	F	KI	Stranger 1 v Stranger 2	19.094	10	201.4	7	285.1	12	113.5	16	159.2	26	182.6	26.5333	30.4333	0.0684611	0.172045
473	F	KI	Stranger 1 v Stranger 2	20.773	10	237.4	9	287.5	16	75.1	17	117.6	15	168.5	19.6	28.0833	0.17791	0.0954468
476	F	KI	Stranger 1 v Stranger 2	21.213	8	174	5	358.3	11	67.6	12	122.9	27	290.7	20.4833	48.45	0.405706	0.346233
489	F	KI	Stranger 1 v Stranger 2	24.41	10	186.4	10	325	19	88.6	18	114.1	22	220.4	19.0167	36.7333	0.317788	0.271021
490	F	KI	Stranger 1 v Stranger 2	21.061	9	111.1	12	348.1	16	140.8	14	62.4	24	192	10.4	32	0.509434	0.516115
491	F	KI	Stranger 1 v Stranger 2	22.837	11	240.1	12	219.8	12	140.1	19	198.9	22	148.5	33.15	24.75	-0.145078	-0.04414
494	F	KI	Stranger 1 v Stranger 2	19.688	10	211.2	9	282.8	14	106	19	166.4	18	120.2	27.7333	20.0333	-0.1612	0.144939
466	M	KI	Stranger 1 v Stranger 2	17.235	4	363.8	4	199.8	6	36.4	8	335.9	15	110.4	55.9833	18.4	-0.505266	-0.290987
471	M	KI	Stranger 1 v Stranger 2	15.098	5	175.2	8	323.4	11	99.4	9	73.6	41	207.4	12.2667	34.5667	0.476157	0.297232
475	M	KI	Stranger 1 v Stranger 2	22.869	13	258.7	12	241.3	18	100	24	156.3	18	117.1	26.05	19.5167	-0.14338	-0.0348
477	M	KI	Stranger 1 v Stranger 2	28.617	16	244.3	15	267.2	27	88.6	28	155.2	26	132.5	25.8667	22.0833	-0.0789016	0.0447703
479	M	KI	Stranger 1 v Stranger 2	21.577	11	180.9	12	270.1	18	149	20	99.8	29	140.7	16.6333	23.45	0.170062	0.197783
480	M	KI	Stranger 1 v Stranger 2	18.564	9	116.7	9	318	15	165.3	12	63.4	22	186.5	10.5667	31.0833	0.492597	0.463078
485	M	KI	Stranger 1 v Stranger 2	18.138	9	389.4	8	170.3	14	40.3	19	297.9	10	102.8	49.65	17.1333	-0.486898	-0.39146
488	M	KI	Stranger 1 v Stranger 2	25.228	10	161.2	11	326.9	20	111.8	15	64.3	28	200.8	10.7167	33.4667	0.5149	0.33948
492	M	KI	Stranger 1 v Stranger 2	31.421	21	224.5	23	251.9	43	123.6	20	109.4	25	133.1	18.2333	22.1833	0.097732	0.0575147
461	F	WT	Stranger 1 v Stranger 2	21.845	12	151.2	14	373.2	25	75.6	12	107.8	21	248.3	17.9667	41.3833	0.394552	0.423341
463	F	WT	Stranger 1 v Stranger 2	30.011	19	168.7	23	318.2	40	113.1	13	102.5	15	111.6	17.0833	18.6	0.0425035	0.307045
464	F	WT	Stranger 1 v Stranger 2	25.297	18	207	17	286.4	33	106.6	19	131.2	24	228	21.8667	38	0.269488	0.160924
465	F	WT	Stranger 1 v Stranger 2	21.85	12	160	14	360.8	22	79.2	13	90.4	19	155.6	15.0667	25.9333	0.265041	0.385561
470	F	WT	Stranger 1 v Stranger 2	19.467	10	178.3	13	315.9	21	105.8	12	120	25	190.7	20	31.7833	0.227551	0.27843
481	F	WT	Stranger 1 v Stranger 2	21.067	10	143.2	14	329.4	23	127.4	11	54.4	14	117.2	9.06667	19.5333	0.365967	0.393991
486	F	WT	Stranger 1 v Stranger 2	26.787	16	142.1	19	318.6	34	139.3	18	96.4	33	198	16.0667	33	0.345109	0.383113
468	M	WT	Stranger 1 v Stranger 2	21.828	11	114	13	378.6	22	107.4	8	51.7	30	209	8.61667	34.8333	0.603376	0.53715
469	M	WT	Stranger 1 v Stranger 2	27.421	14	222.7	16	289.3	22	88	25	151.1	19	140.5	25.1833	23.4167	-0.0363512	0.130078
478	M	WT	Stranger 1 v Stranger 2	25.928	16	142.4	20	291.2	35	166.4	7	60.8	28	162.3	10.1333	27.05	0.454953	0.343173
482	M	WT	Stranger 1 v Stranger 2	22.107	17	153.7	15	311.6	30	134.7	8	45.3	22	187.1	7.55	31.1833	0.610155	0.339351
